# Supplementary material for: Adaptive clinical trial designs with blinded selection of binary composite endpoints and sample size reassessment
Source: Biostatistics. 2022 Sep 23;25(1):237–52. doi: 10.1093/biostatistics/kxac040 (PMC10939415; doi:10.1093/biostatistics/kxac040)
Supplement: kxac040_Supplementary_Data [file kxac040_supplementary_data.zip]

Archive with 4 entries (4 files):
- biosts-22064-File004.bst
- biosts-22064-File005.sty
- biosts-22064-File007.pdf
- biosts-22064-File003.cls
